# Supplementary material for: Single-cell RNA sequencing reveals functional heterogeneity of glioma-associated brain macrophages
Source: Nat Commun. 2021 Feb 19;12:1151. doi: 10.1038/s41467-021-21407-w (PMC7895824; doi:10.1038/s41467-021-21407-w)
Supplement: Supplementary file 3 — Supplementary Data 1 [file 41467_2021_21407_MOESM3_ESM.xlsx]

## Sheet: female control
Supplementary Table 5. List of the up to top 30 differentially expressed genes per cluster based on log2 fold change. Lower number of genes means that less than 30 genes were called differentially expressed. Each sheet correspond to individual condition.
condition	cluster	Gene.name	avg_logFC
f_ctrl	MG1	Crybb1	0.26
f_ctrl	MG1	Cst3	0.26
f_ctrl	MG2	Jun	1.75
f_ctrl	MG2	Ier2	1.73
f_ctrl	MG2	Klf2	1.62
f_ctrl	MG2	Egr1	1.6
f_ctrl	MG2	Fos	1.57
f_ctrl	MG2	Dusp1	1.56
f_ctrl	MG2	Btg2	1.55
f_ctrl	MG2	Junb	1.47
f_ctrl	MG2	Jund	1.44
f_ctrl	MG2	Nfkbia	1.26
f_ctrl	MG2	Atf3	1.18
f_ctrl	MG2	Ier5	1.15
f_ctrl	MG2	Zfp36	1.04
f_ctrl	MG2	Cited2	0.91
f_ctrl	MG2	Klf6	0.89
f_ctrl	MG2	Ubc	0.88
f_ctrl	MG2	Rhob	0.87
f_ctrl	MG2	Socs3	0.86
f_ctrl	MG2	Dnajb1	0.85
f_ctrl	MG2	Tsc22d3	0.84
f_ctrl	MG2	Gm26532	0.82
f_ctrl	MG2	Ppp1r15a	0.79
f_ctrl	MG2	Gadd45g	0.79
f_ctrl	MG2	Ccl4	0.7
f_ctrl	MG2	H3f3b	0.68
f_ctrl	MG2	Ptma	0.63
f_ctrl	MG2	Sertad1	0.62
f_ctrl	MG2	Clk1	0.56
f_ctrl	MG2	Sgk1	0.55
f_ctrl	MG2	Tob2	0.54
f_ctrl	MG3	Bmp2k	1.31
f_ctrl	MG3	Bhlhe41	1.17
f_ctrl	MG3	Slc39a1	1.13
f_ctrl	MG3	Ncoa3	1.04
f_ctrl	MG3	Notch2	0.94
f_ctrl	MG3	Zfp691	0.94
f_ctrl	MG3	Actb	0.86
f_ctrl	MG3	Zscan26	0.73
f_ctrl	MG3	Dpysl2	0.73
f_ctrl	MG3	Ptafr	0.72
f_ctrl	MG3	Itpripl1	0.71
f_ctrl	MG3	Nfia	0.71
f_ctrl	MG3	Cbx3	0.69
f_ctrl	MG3	Lrrc8a	0.69
f_ctrl	MG3	Kdelr2	0.68
f_ctrl	MG3	Gm32036	0.68
f_ctrl	MG3	Tmf1	0.67
f_ctrl	MG3	C5ar2	0.65
f_ctrl	MG3	Skil	0.65
f_ctrl	MG3	Gnb1	0.64
f_ctrl	MG3	Rbm15	0.6
f_ctrl	MG3	Cdk6	0.6
f_ctrl	MG3	Clasp2	0.49
f_ctrl	MG3	Pdcd4	0.48
f_ctrl	MG3	Dusp3	0.47
f_ctrl	MG3	Pan3	0.46
f_ctrl	MG3	Tubb5	0.43
f_ctrl	MG3	Rpgrip1	0.42
f_ctrl	MG3	Kdm6b	0.37
f_ctrl	MG3	Gm2a	0.36
f_ctrl	BAM	Cd74	4.42
f_ctrl	BAM	S100a8	4.14
f_ctrl	BAM	Apoe	3.83
f_ctrl	BAM	H2-Ab1	3.64
f_ctrl	BAM	H2-Aa	3.54
f_ctrl	BAM	S100a9	3.51
f_ctrl	BAM	Wfdc17	3.38
f_ctrl	BAM	Pf4	3.24
f_ctrl	BAM	H2-Eb1	3.19
f_ctrl	BAM	Lyz2	3.09
f_ctrl	BAM	Ngp	2.66
f_ctrl	BAM	Ifitm3	2.64
f_ctrl	BAM	Camp	2.49
f_ctrl	BAM	Ms4a7	2.33
f_ctrl	BAM	Ccl7	2.31
f_ctrl	BAM	Ifitm2	2.28
f_ctrl	BAM	Lgals1	2.14
f_ctrl	BAM	Dab2	2.12
f_ctrl	BAM	Mrc1	2.11
f_ctrl	BAM	Crip1	2.09
f_ctrl	BAM	Ifi27l2a	2.01
f_ctrl	BAM	F13a1	1.91
f_ctrl	BAM	Ccl2	1.8
f_ctrl	BAM	Mgl2	1.68
f_ctrl	BAM	Ccl12	1.63
f_ctrl	BAM	Fos	1.62
f_ctrl	BAM	S100a11	1.58
f_ctrl	BAM	Ms4a6c	1.57
f_ctrl	BAM	Cd209f	1.57
f_ctrl	BAM	S100a6	1.55
f_ctrl	pre-MG	Ccl12	2.33
f_ctrl	pre-MG	Ifit3	1.99
f_ctrl	pre-MG	Isg15	1.61
f_ctrl	pre-MG	Ccl4	1.55
f_ctrl	pre-MG	Lpl	1.53
f_ctrl	pre-MG	Ifit3b	1.48
f_ctrl	pre-MG	Ifitm3	1.42
f_ctrl	pre-MG	Rtp4	1.35
f_ctrl	pre-MG	Ccl3	1.32
f_ctrl	pre-MG	Lgals3	1.15
f_ctrl	pre-MG	Ifi27l2a	1.15
f_ctrl	pre-MG	Bst2	1.1
f_ctrl	pre-MG	Cd63	1.09
f_ctrl	pre-MG	Ifi204	1.08
f_ctrl	pre-MG	Usp18	1.06
f_ctrl	pre-MG	Phf11d	1.01
f_ctrl	pre-MG	Irf7	0.99
f_ctrl	pre-MG	Ifit1	0.98
f_ctrl	pre-MG	Ifi206	0.92
f_ctrl	pre-MG	Slfn2	0.91
f_ctrl	pre-MG	Pkm	0.85
f_ctrl	pre-MG	Phf11b	0.85
f_ctrl	pre-MG	Ifit2	0.83
f_ctrl	pre-MG	Spp1	0.81
f_ctrl	pre-MG	Trim30a	0.8
f_ctrl	pre-MG	Tpi1	0.79
f_ctrl	pre-MG	Cd52	0.78
f_ctrl	pre-MG	Lgals3bp	0.76
f_ctrl	pre-MG	Id2	0.76
f_ctrl	pre-MG	Cst7	0.75
f_ctrl	MG5	Plp1	2.38
f_ctrl	MG5	Ly6a	1.83
f_ctrl	MG5	Pltp	1.46
f_ctrl	MG5	Mbp	1.12
f_ctrl	MG5	Slc2a1	1.06
f_ctrl	MG5	Hspb1	0.96
f_ctrl	MG5	Slco1c1	0.91
f_ctrl	MG5	Gsn	0.85
f_ctrl	MG5	Cdkn1a	0.8
f_ctrl	MG5	Zbtb20	0.79
f_ctrl	MG5	Calm1	0.77
f_ctrl	MG5	Ramp2	0.77
f_ctrl	MG5	App	0.76
f_ctrl	MG5	Stmn1	0.76
f_ctrl	MG5	Rbms1	0.73
f_ctrl	MG5	Ablim1	0.73
f_ctrl	MG5	Sgms1	0.72
f_ctrl	MG5	Cnp	0.69
f_ctrl	MG5	Selenow	0.61
f_ctrl	MG5	Selenom	0.6
f_ctrl	MG5	Ywhaq	0.6
f_ctrl	MG5	Fez1	0.58
f_ctrl	MG5	Crip1	0.56
f_ctrl	MG5	Kank3	0.55
f_ctrl	MG5	Gsta4	0.55
f_ctrl	MG5	Pecam1	0.54
f_ctrl	MG5	Cav2	0.53
f_ctrl	MG5	Nsrp1	0.48
f_ctrl	MG5	Twistnb	0.47
f_ctrl	MG5	Bbc3	0.46
f_ctrl	UN	Clu	3.37
f_ctrl	UN	Aldoc	3.16
f_ctrl	UN	Enpp2	2.99
f_ctrl	UN	Mt3	2.75
f_ctrl	UN	Sparcl1	2.46
f_ctrl	UN	Plpp3	2.36
f_ctrl	UN	Slc1a2	2.35
f_ctrl	UN	Cpe	2.31
f_ctrl	UN	Chchd10	2.11
f_ctrl	UN	Ptn	2.07
f_ctrl	UN	Mt1	2.01
f_ctrl	UN	Dbi	2.01
f_ctrl	UN	Gstm5	1.99
f_ctrl	UN	Ndrg2	1.98
f_ctrl	UN	Prnp	1.96
f_ctrl	UN	Gja1	1.92
f_ctrl	UN	Gstm1	1.9
f_ctrl	UN	Mt2	1.89
f_ctrl	UN	Car2	1.84
f_ctrl	UN	Cxcl14	1.78
f_ctrl	UN	Prdx6	1.76
f_ctrl	UN	Atp1a2	1.74
f_ctrl	UN	Cldn10	1.69
f_ctrl	UN	Gpr37l1	1.69
f_ctrl	UN	Ntsr2	1.67
f_ctrl	UN	Htra1	1.64
f_ctrl	UN	S100a1	1.59
f_ctrl	UN	Atp1b2	1.56
f_ctrl	UN	Ptgds	1.56
f_ctrl	UN	Gpm6a	1.55
f_ctrl	MG6	Cd63	1.13
f_ctrl	MG6	Gpr84	0.89
f_ctrl	MG6	Ms4a6b	0.79
f_ctrl	MG6	Tmem119	0.64
f_ctrl	MG6	Cd9	0.64
f_ctrl	MG6	mt-Nd1	0.63
f_ctrl	MG6	Csf2ra	0.58
f_ctrl	MG6	Cd79b	0.58
f_ctrl	MG6	Lrrc8a	0.55
f_ctrl	MG6	Ctsd	0.54
f_ctrl	MG6	P2ry12	0.53
f_ctrl	MG6	mt-Co3	0.53
f_ctrl	MG6	Lilra5	0.47
f_ctrl	MG6	Acvrl1	0.44
f_ctrl	MG6	Hist1h2be	0.44
f_ctrl	MG6	Lat2	0.43
f_ctrl	MG6	Lgals3bp	0.41
f_ctrl	MG6	5031425E22Rik	0.4
f_ctrl	MG6	Usp15	0.39
f_ctrl	MG6	Nucb2	0.39
f_ctrl	MG6	Msmo1	0.38
f_ctrl	MG6	Gbp7	0.38
f_ctrl	MG6	Kcnn4	0.38
f_ctrl	MG6	Gcc2	0.37
f_ctrl	MG6	mt-Atp6	0.37
f_ctrl	MG6	Nfil3	0.37
f_ctrl	MG6	Pan3	0.37
f_ctrl	MG6	Rnase6	0.35
f_ctrl	MG6	Cst3	0.34
f_ctrl	MG6	AC160336.1	0.33

## Sheet: female tumor
Supplementary Table 5. List of the up to top 30 differentially expressed genes per cluster based on log2 fold change. Lower number of genes means that less than 30 genes were called differentially expressed. Each sheet correspond to individual condition.
condition	cluster	Gene.name	avg_logFC
f_tumor	MG1	P2ry12	1.18
f_tumor	MG1	Fcrls	1.01
f_tumor	MG1	Tmem119	0.79
f_tumor	MG1	Sox4	0.77
f_tumor	MG1	Bmp2k	0.66
f_tumor	MG1	Bhlhe41	0.65
f_tumor	MG1	Pros1	0.65
f_tumor	MG1	Syngr1	0.6
f_tumor	MG1	Ctsd	0.6
f_tumor	MG1	Cd81	0.58
f_tumor	MG1	Fscn1	0.56
f_tumor	MG1	Crybb1	0.53
f_tumor	MG1	Upk1b	0.49
f_tumor	MG1	Ifi27	0.48
f_tumor	MG1	Sall1	0.48
f_tumor	MG1	Serpine2	0.46
f_tumor	MG1	Serpinf1	0.45
f_tumor	MG1	Cd9	0.44
f_tumor	MG1	Adrb2	0.42
f_tumor	MG1	Rogdi	0.41
f_tumor	MG1	Nfia	0.41
f_tumor	MG1	Cadm1	0.4
f_tumor	MG1	Ctsl	0.37
f_tumor	MG1	Slc1a3	0.37
f_tumor	MG1	C5ar2	0.35
f_tumor	MG1	Zfp691	0.34
f_tumor	MG1	Gusb	0.31
f_tumor	MG1	Cd34	0.31
f_tumor	MG1	Tmem176a	0.3
f_tumor	MG1	Lag3	0.3
f_tumor	MG2	Jun	1.98
f_tumor	MG2	Egr1	1.59
f_tumor	MG2	Klf2	1.55
f_tumor	MG2	Jund	1.43
f_tumor	MG2	Ier2	1.28
f_tumor	MG2	Btg2	1.19
f_tumor	MG2	Rhob	1.14
f_tumor	MG2	Ccl4	1.13
f_tumor	MG2	Fos	1.12
f_tumor	MG2	Dusp1	1.1
f_tumor	MG2	Junb	0.98
f_tumor	MG2	Cited2	0.97
f_tumor	MG2	Ccl3	0.95
f_tumor	MG2	Atf3	0.95
f_tumor	MG2	Nfkbia	0.95
f_tumor	MG2	Dnajb1	0.83
f_tumor	MG2	Zfp36	0.8
f_tumor	MG2	Klf6	0.76
f_tumor	MG2	Cst7	0.74
f_tumor	MG2	Tsc22d3	0.69
f_tumor	MG2	Ppp1r15a	0.68
f_tumor	MG2	Il1a	0.66
f_tumor	MG2	Sgk1	0.59
f_tumor	MG2	Gm26532	0.55
f_tumor	MG2	Ctsl	0.54
f_tumor	MG2	Cd9	0.5
f_tumor	MG2	Gadd45g	0.5
f_tumor	MG2	Icam1	0.48
f_tumor	MG2	Ccl12	0.46
f_tumor	MG2	Ctsd	0.46
f_tumor	MG7	Ccl12	1.36
f_tumor	MG7	Gm4951	0.72
f_tumor	MG7	Lgals3bp	0.65
f_tumor	MG7	Lag3	0.63
f_tumor	MG7	Cd81	0.61
f_tumor	MG7	Ly86	0.56
f_tumor	MG7	Crybb1	0.55
f_tumor	MG7	H2-Oa	0.49
f_tumor	MG7	Cd180	0.47
f_tumor	MG7	Serpine2	0.45
f_tumor	MG7	C4b	0.44
f_tumor	MG7	Timp2	0.41
f_tumor	MG7	Tmem119	0.41
f_tumor	MG7	Ctsl	0.4
f_tumor	MG7	Tor3a	0.4
f_tumor	MG7	Cd9	0.39
f_tumor	MG7	Sdf2l1	0.39
f_tumor	MG7	B2m	0.38
f_tumor	MG7	Ctsd	0.36
f_tumor	MG7	Cst7	0.36
f_tumor	MG7	Bst2	0.36
f_tumor	MG7	Lap3	0.34
f_tumor	MG7	Spint1	0.33
f_tumor	MG7	H2-D1	0.33
f_tumor	MG7	Gpr84	0.33
f_tumor	MG7	H2-DMa	0.32
f_tumor	MG7	Ctsz	0.3
f_tumor	MG7	H2-K1	0.29
f_tumor	MG7	Cd34	0.29
f_tumor	MG7	Hebp1	0.27
f_tumor	intMoM	Ly6i	2.78
f_tumor	intMoM	Ly6c2	2.6
f_tumor	intMoM	Arg1	2.34
f_tumor	intMoM	Lgals3	2.12
f_tumor	intMoM	Tgfbi	2.1
f_tumor	intMoM	Cfb	1.88
f_tumor	intMoM	Cstb	1.88
f_tumor	intMoM	Ms4a4c	1.85
f_tumor	intMoM	Gpnmb	1.85
f_tumor	intMoM	Ms4a7	1.75
f_tumor	intMoM	Pla2g7	1.74
f_tumor	intMoM	Ms4a6c	1.74
f_tumor	intMoM	Plac8	1.69
f_tumor	intMoM	Fabp5	1.67
f_tumor	intMoM	AA467197	1.66
f_tumor	intMoM	H2-Ab1	1.63
f_tumor	intMoM	Fth1	1.62
f_tumor	intMoM	Il1rn	1.59
f_tumor	intMoM	Cyp4f18	1.57
f_tumor	intMoM	AW112010	1.55
f_tumor	intMoM	Prdx5	1.54
f_tumor	intMoM	Lyz2	1.54
f_tumor	intMoM	Gm15056	1.52
f_tumor	intMoM	Cebpb	1.52
f_tumor	intMoM	Acp5	1.5
f_tumor	intMoM	Capg	1.5
f_tumor	intMoM	Ms4a6d	1.49
f_tumor	intMoM	Il1b	1.49
f_tumor	intMoM	Irf7	1.48
f_tumor	intMoM	Ly6a	1.47
f_tumor	NKT	Ms4a4b	2.59
f_tumor	NKT	Trbc2	2.56
f_tumor	NKT	Cd3d	2.39
f_tumor	NKT	Cd3g	2.39
f_tumor	NKT	Trac	2.32
f_tumor	NKT	Nkg7	2.12
f_tumor	NKT	Tnfrsf4	1.97
f_tumor	NKT	Cd2	1.92
f_tumor	NKT	Gimap4	1.85
f_tumor	NKT	Ltb	1.84
f_tumor	NKT	Trbc1	1.79
f_tumor	NKT	Gzmb	1.75
f_tumor	NKT	Tnfrsf18	1.67
f_tumor	NKT	Gimap3	1.67
f_tumor	NKT	Lat	1.57
f_tumor	NKT	Lck	1.55
f_tumor	NKT	Stmn1	1.51
f_tumor	NKT	Thy1	1.44
f_tumor	NKT	Ptprcap	1.43
f_tumor	NKT	Ctla2a	1.43
f_tumor	NKT	Bcl2	1.39
f_tumor	NKT	Tnfrsf9	1.38
f_tumor	NKT	Tmsb10	1.38
f_tumor	NKT	Gm8369	1.33
f_tumor	NKT	Ikzf2	1.3
f_tumor	NKT	Gimap6	1.29
f_tumor	NKT	Hcst	1.28
f_tumor	NKT	Gimap1	1.27
f_tumor	NKT	Hmgb2	1.26
f_tumor	NKT	Ccnd2	1.26
f_tumor	MΦ	Crip1	2.51
f_tumor	MΦ	Ccr7	2.43
f_tumor	MΦ	Ifitm1	2.38
f_tumor	MΦ	Tmem123	2.3
f_tumor	MΦ	Ccl17	2.1
f_tumor	MΦ	Lsp1	1.94
f_tumor	MΦ	Marcksl1	1.94
f_tumor	MΦ	Cd209a	1.86
f_tumor	MΦ	S100a11	1.81
f_tumor	MΦ	Bcl2a1d	1.78
f_tumor	MΦ	Ccl22	1.78
f_tumor	MΦ	Ramp3	1.74
f_tumor	MΦ	Calm1	1.72
f_tumor	MΦ	Serpinb6b	1.71
f_tumor	MΦ	Anxa2	1.7
f_tumor	MΦ	Ifitm2	1.7
f_tumor	MΦ	Il4i1	1.69
f_tumor	MΦ	Ccnd2	1.69
f_tumor	MΦ	Glipr2	1.69
f_tumor	MΦ	H2-Aa	1.69
f_tumor	MΦ	H2-Eb1	1.65
f_tumor	MΦ	S100a6	1.64
f_tumor	MΦ	Syngr2	1.63
f_tumor	MΦ	Ifi205	1.63
f_tumor	MΦ	Pkib	1.6
f_tumor	MΦ	Cd200	1.6
f_tumor	MΦ	AA467197	1.55
f_tumor	MΦ	Cytip	1.49
f_tumor	MΦ	H2-Ab1	1.47
f_tumor	MΦ	H2-DMb2	1.47
f_tumor	BAM	Pf4	3.43
f_tumor	BAM	Apoe	2.7
f_tumor	BAM	Ccl7	2.57
f_tumor	BAM	Mrc1	2.31
f_tumor	BAM	Ccl8	2.15
f_tumor	BAM	Cd209f	1.91
f_tumor	BAM	Ms4a7	1.84
f_tumor	BAM	Dab2	1.79
f_tumor	BAM	F13a1	1.75
f_tumor	BAM	Mgl2	1.7
f_tumor	BAM	Gas6	1.57
f_tumor	BAM	Cbr2	1.57
f_tumor	BAM	Tsc22d3	1.48
f_tumor	BAM	Folr2	1.48
f_tumor	BAM	Clec10a	1.47
f_tumor	BAM	Stab1	1.46
f_tumor	BAM	Fos	1.33
f_tumor	BAM	Clec4n	1.3
f_tumor	BAM	Vcam1	1.27
f_tumor	BAM	Lyz2	1.26
f_tumor	BAM	Cd14	1.2
f_tumor	BAM	Dusp1	1.19
f_tumor	BAM	Wfdc17	1.17
f_tumor	BAM	Cyr61	1.17
f_tumor	BAM	Ccl12	1.16
f_tumor	BAM	Fcgrt	1.15
f_tumor	BAM	Neat1	1.14
f_tumor	BAM	Lyve1	1.12
f_tumor	BAM	Ccl2	1.12
f_tumor	BAM	H2-Eb1	1.12
f_tumor	Mo	Cxcl10	2.59
f_tumor	Mo	Lyz2	2.42
f_tumor	Mo	Wfdc17	2.38
f_tumor	Mo	Chil3	2.35
f_tumor	Mo	Plac8	2.17
f_tumor	Mo	Ifi205	2.09
f_tumor	Mo	Ifitm6	1.98
f_tumor	Mo	Rsad2	1.97
f_tumor	Mo	Mndal	1.95
f_tumor	Mo	Ifitm2	1.9
f_tumor	Mo	Ifi203	1.9
f_tumor	Mo	S100a6	1.84
f_tumor	Mo	Il1rn	1.83
f_tumor	Mo	Samhd1	1.82
f_tumor	Mo	Ifit1	1.81
f_tumor	Mo	Ifi47	1.8
f_tumor	Mo	Ifi211	1.79
f_tumor	Mo	Gbp2	1.79
f_tumor	Mo	Ifi209	1.77
f_tumor	Mo	Vim	1.77
f_tumor	Mo	Ifitm3	1.71
f_tumor	Mo	Ms4a4c	1.7
f_tumor	Mo	S100a4	1.67
f_tumor	Mo	Crip1	1.66
f_tumor	Mo	Smpdl3a	1.64
f_tumor	Mo	Slfn5	1.62
f_tumor	Mo	Ifit3	1.61
f_tumor	Mo	Cebpb	1.61
f_tumor	Mo	Ifi204	1.6
f_tumor	Mo	Msrb1	1.59
f_tumor	NK	Gzma	4.72
f_tumor	NK	Nkg7	3.4
f_tumor	NK	Gzmb	3.23
f_tumor	NK	Ms4a4b	2.77
f_tumor	NK	Klre1	2.61
f_tumor	NK	AW112010	2.48
f_tumor	NK	Ccl5	2.47
f_tumor	NK	Txk	2.45
f_tumor	NK	Klrk1	2.37
f_tumor	NK	Klrd1	2.35
f_tumor	NK	Ctla2a	2.35
f_tumor	NK	Klrb1c	2.31
f_tumor	NK	Il2rb	2.27
f_tumor	NK	Klra9	2.15
f_tumor	NK	Gimap4	2.13
f_tumor	NK	Id2	2.07
f_tumor	NK	Ncr1	2.05
f_tumor	NK	Bcl2	2.04
f_tumor	NK	Prf1	1.93
f_tumor	NK	Serpinb9	1.93
f_tumor	NK	Car2	1.93
f_tumor	NK	Ctsw	1.89
f_tumor	NK	Serpinb6b	1.83
f_tumor	NK	Klri2	1.78
f_tumor	NK	Sept1	1.66
f_tumor	NK	Trbc1	1.66
f_tumor	NK	Klrc1	1.65
f_tumor	NK	Dusp2	1.61
f_tumor	NK	Gimap3	1.6
f_tumor	NK	Gimap6	1.59
f_tumor	B-cells	Igkc	4.72
f_tumor	B-cells	Ly6d	3.23
f_tumor	B-cells	Cd79a	3.16
f_tumor	B-cells	Iglc2	2.86
f_tumor	B-cells	Iglc3	2.69
f_tumor	B-cells	H2-DMb2	2.61
f_tumor	B-cells	Iglc1	2.54
f_tumor	B-cells	Cd79b	2.51
f_tumor	B-cells	Ebf1	2.45
f_tumor	B-cells	Ms4a1	2.4
f_tumor	B-cells	Ltb	2.11
f_tumor	B-cells	Ighm	1.95
f_tumor	B-cells	Mzb1	1.84
f_tumor	B-cells	Fcmr	1.81
f_tumor	B-cells	Ighd	1.64
f_tumor	B-cells	Ptprcap	1.59
f_tumor	B-cells	Gm31243	1.56
f_tumor	B-cells	Gimap4	1.5
f_tumor	B-cells	Tnfrsf13c	1.49
f_tumor	B-cells	H2-Ob	1.42
f_tumor	B-cells	Rps19	1.41
f_tumor	B-cells	Fcrla	1.39
f_tumor	B-cells	Cd69	1.38
f_tumor	B-cells	Chchd10	1.33
f_tumor	B-cells	Gm8369	1.31
f_tumor	B-cells	Gimap6	1.3
f_tumor	B-cells	Rps18	1.28
f_tumor	B-cells	Cd74	1.25
f_tumor	B-cells	Rps5	1.23
f_tumor	B-cells	Serpinb1a	1.23
f_tumor	Ncam1+	Aldoc	3.97
f_tumor	Ncam1+	Slc1a2	3.39
f_tumor	Ncam1+	Ptn	3.09
f_tumor	Ncam1+	Plp1	3.07
f_tumor	Ncam1+	Clu	3.06
f_tumor	Ncam1+	Itm2a	2.99
f_tumor	Ncam1+	Mt3	2.94
f_tumor	Ncam1+	Tspan7	2.81
f_tumor	Ncam1+	Mfge8	2.8
f_tumor	Ncam1+	Sparcl1	2.8
f_tumor	Ncam1+	Ntsr2	2.69
f_tumor	Ncam1+	Atp1a2	2.68
f_tumor	Ncam1+	F3	2.62
f_tumor	Ncam1+	Cldn10	2.61
f_tumor	Ncam1+	Plpp3	2.6
f_tumor	Ncam1+	Mt1	2.59
f_tumor	Ncam1+	Cspg5	2.52
f_tumor	Ncam1+	Gpm6a	2.49
f_tumor	Ncam1+	Gpr37l1	2.48
f_tumor	Ncam1+	Cpe	2.39
f_tumor	Ncam1+	Mt2	2.36
f_tumor	Ncam1+	Gstm1	2.35
f_tumor	Ncam1+	Car2	2.33
f_tumor	Ncam1+	Gja1	2.33
f_tumor	Ncam1+	Htra1	2.31
f_tumor	Ncam1+	Gpm6b	2.31
f_tumor	Ncam1+	Tsc22d1	2.31
f_tumor	Ncam1+	Gstm5	2.21
f_tumor	Ncam1+	Chchd10	2.2
f_tumor	Ncam1+	Ptgds	2.16
f_tumor	T-cells	Ly6d	3.87
f_tumor	T-cells	Iglc3	2.82
f_tumor	T-cells	Cd8b1	2.68
f_tumor	T-cells	Cox6a2	2.5
f_tumor	T-cells	Rnase6	2.48
f_tumor	T-cells	Ccr9	2.32
f_tumor	T-cells	Dnajc7	2.22
f_tumor	T-cells	Tsc22d1	1.99
f_tumor	T-cells	Pltp	1.87
f_tumor	T-cells	Smim5	1.87
f_tumor	T-cells	Lgals1	1.86
f_tumor	T-cells	Nucb2	1.82
f_tumor	T-cells	Ly6c2	1.77
f_tumor	T-cells	Ly6a	1.69
f_tumor	T-cells	Atp1b1	1.67
f_tumor	T-cells	Sell	1.6
f_tumor	T-cells	Plac8	1.59
f_tumor	T-cells	Iglc2	1.58
f_tumor	T-cells	Bcl11a	1.57
f_tumor	T-cells	Fcrla	1.56
f_tumor	T-cells	Gm5547	1.55
f_tumor	T-cells	Irf8	1.52
f_tumor	T-cells	Hsd11b1	1.51
f_tumor	T-cells	Cd7	1.49
f_tumor	T-cells	H2afj	1.44
f_tumor	T-cells	Mzb1	1.43
f_tumor	T-cells	Rpgrip1	1.42
f_tumor	T-cells	Jaml	1.42
f_tumor	T-cells	Napsa	1.41
f_tumor	T-cells	Gpr171	1.39
f_tumor	DCs	S100a8	6.06
f_tumor	DCs	S100a9	5.6
f_tumor	DCs	Retnlg	4.63
f_tumor	DCs	G0s2	4.58
f_tumor	DCs	Camp	4.26
f_tumor	DCs	Ngp	4.22
f_tumor	DCs	Cxcl2	4.13
f_tumor	DCs	Wfdc21	3.06
f_tumor	DCs	Il1b	3.06
f_tumor	DCs	S100a11	3.05
f_tumor	DCs	Pglyrp1	3.03
f_tumor	DCs	Lcn2	3
f_tumor	DCs	Msrb1	2.85
f_tumor	DCs	Slpi	2.84
f_tumor	DCs	Hp	2.74
f_tumor	DCs	Hdc	2.73
f_tumor	DCs	Ltf	2.67
f_tumor	DCs	Ifitm1	2.59
f_tumor	DCs	Il1r2	2.54
f_tumor	DCs	Ifitm2	2.48
f_tumor	DCs	Anxa1	2.48
f_tumor	DCs	Lrg1	2.46
f_tumor	DCs	Pilra	2.33
f_tumor	DCs	Cdk2ap2	2.29
f_tumor	DCs	Clec4d	2.29
f_tumor	DCs	Fgl2	2.26
f_tumor	DCs	Slfn1	2.21
f_tumor	DCs	C5ar1	2.17
f_tumor	DCs	Mmp9	2.16
f_tumor	DCs	Trem3	2.14

## Sheet: male control
Supplementary Table 5. List of the up to top 30 differentially expressed genes per cluster based on log2 fold change. Lower number of genes means that less than 30 genes were called differentially expressed. Each sheet correspond to individual condition.
condition	cluster	Gene.name	avg_logFC
m_ctrl	MG1	P2ry12	0.29
m_ctrl	MG1	Cst3	0.29
m_ctrl	MG1	Crybb1	0.27
m_ctrl	MG1	Pros1	0.26
m_ctrl	MG2	Fos	1.54
m_ctrl	MG2	Egr1	1.53
m_ctrl	MG2	Jun	1.52
m_ctrl	MG2	Ier2	1.32
m_ctrl	MG2	Dusp1	1.32
m_ctrl	MG2	Jund	1.28
m_ctrl	MG2	Btg2	1.28
m_ctrl	MG2	Klf2	1.21
m_ctrl	MG2	Atf3	1.2
m_ctrl	MG2	Junb	1.15
m_ctrl	MG2	Socs3	1.05
m_ctrl	MG2	Zfp36	1.05
m_ctrl	MG2	Nfkbia	1.04
m_ctrl	MG2	Ccl4	1.02
m_ctrl	MG2	Ier5	1
m_ctrl	MG2	Cited2	0.94
m_ctrl	MG2	Rhob	0.88
m_ctrl	MG2	Ubc	0.85
m_ctrl	MG2	Ccl3	0.84
m_ctrl	MG2	Ppp1r15a	0.72
m_ctrl	MG2	Gm26532	0.72
m_ctrl	MG2	Klf6	0.69
m_ctrl	MG2	Tsc22d3	0.68
m_ctrl	MG2	Dnajb1	0.67
m_ctrl	MG2	Gadd45g	0.63
m_ctrl	MG2	Rgs1	0.62
m_ctrl	MG2	Fosb	0.6
m_ctrl	MG2	Sgk1	0.54
m_ctrl	MG2	Tagap	0.54
m_ctrl	MG2	Ptma	0.45
m_ctrl	MG3	Bmp2k	1.23
m_ctrl	MG3	Bhlhe41	1.22
m_ctrl	MG3	Slc39a1	1.09
m_ctrl	MG3	Zfp691	0.99
m_ctrl	MG3	Notch2	0.96
m_ctrl	MG3	Ncoa3	0.89
m_ctrl	MG3	Actb	0.83
m_ctrl	MG3	Ptafr	0.8
m_ctrl	MG3	Nfia	0.78
m_ctrl	MG3	Gm32036	0.72
m_ctrl	MG3	C5ar2	0.71
m_ctrl	MG3	Zscan26	0.69
m_ctrl	MG3	Skil	0.58
m_ctrl	MG3	Abhd2	0.52
m_ctrl	MG3	Pdcd4	0.51
m_ctrl	MG3	Dpysl2	0.49
m_ctrl	MG3	Cdk6	0.45
m_ctrl	MG3	Tubb5	0.43
m_ctrl	MG3	Dusp3	0.41
m_ctrl	MG3	Kdm6b	0.37
m_ctrl	MG3	Gm2a	0.36
m_ctrl	MG3	Klf13	0.35
m_ctrl	MG3	Supt16	0.34
m_ctrl	MG3	Prune2	0.33
m_ctrl	MG3	Nav3	0.28
m_ctrl	MG3	Gatad1	0.27
m_ctrl	BAM	Cd74	4.22
m_ctrl	BAM	Apoe	4.01
m_ctrl	BAM	H2-Ab1	3.7
m_ctrl	BAM	H2-Aa	3.58
m_ctrl	BAM	Pf4	3.58
m_ctrl	BAM	H2-Eb1	3.33
m_ctrl	BAM	Ccl7	2.57
m_ctrl	BAM	Ms4a7	2.53
m_ctrl	BAM	Lyz2	2.41
m_ctrl	BAM	Wfdc17	2.36
m_ctrl	BAM	Mrc1	2.33
m_ctrl	BAM	Ccl12	2.3
m_ctrl	BAM	Lgals1	2.22
m_ctrl	BAM	Dab2	2.2
m_ctrl	BAM	Ifitm3	2.19
m_ctrl	BAM	Cd209f	1.96
m_ctrl	BAM	Ifi27l2a	1.95
m_ctrl	BAM	F13a1	1.92
m_ctrl	BAM	Mgl2	1.82
m_ctrl	BAM	Ccl2	1.81
m_ctrl	BAM	Marcksl1	1.78
m_ctrl	BAM	Crip1	1.65
m_ctrl	BAM	Clec4n	1.62
m_ctrl	BAM	Ifitm2	1.58
m_ctrl	BAM	Cd209a	1.58
m_ctrl	BAM	Mt1	1.53
m_ctrl	BAM	Cbr2	1.5
m_ctrl	BAM	Cd14	1.46
m_ctrl	BAM	Clec10a	1.44
m_ctrl	BAM	Ms4a6c	1.42
m_ctrl	NK	Ttr	5.97
m_ctrl	NK	Ptgds	3.39
m_ctrl	NK	Enpp2	3.38
m_ctrl	NK	Clu	2.89
m_ctrl	NK	Mt3	2.88
m_ctrl	NK	Aldoc	2.52
m_ctrl	NK	Ptn	2.41
m_ctrl	NK	Sparcl1	2.39
m_ctrl	NK	Chchd10	2.25
m_ctrl	NK	Dbi	2.21
m_ctrl	NK	Cpe	2.18
m_ctrl	NK	Cryab	2.16
m_ctrl	NK	Car2	2.11
m_ctrl	NK	Tsc22d1	2.06
m_ctrl	NK	Bsg	2.01
m_ctrl	NK	Igfbp7	1.91
m_ctrl	NK	Vtn	1.83
m_ctrl	NK	Mt2	1.79
m_ctrl	NK	1500015O10Rik	1.77
m_ctrl	NK	Mt1	1.73
m_ctrl	NK	Plpp3	1.73
m_ctrl	NK	Gpm6b	1.68
m_ctrl	NK	Flt1	1.68
m_ctrl	NK	Gstm1	1.67
m_ctrl	NK	Prnp	1.67
m_ctrl	NK	Ndrg2	1.66
m_ctrl	NK	Crip2	1.66
m_ctrl	NK	Pltp	1.63
m_ctrl	NK	S100a1	1.56
m_ctrl	NK	Car4	1.56
m_ctrl	DCs	S100a8	6.97
m_ctrl	DCs	S100a9	6.42
m_ctrl	DCs	Il1b	4.76
m_ctrl	DCs	Ngp	4.6
m_ctrl	DCs	Retnlg	4.41
m_ctrl	DCs	Camp	4.29
m_ctrl	DCs	S100a11	4.11
m_ctrl	DCs	Slpi	3.99
m_ctrl	DCs	G0s2	3.9
m_ctrl	DCs	Hp	3.82
m_ctrl	DCs	Wfdc21	3.8
m_ctrl	DCs	Lcn2	3.62
m_ctrl	DCs	Msrb1	3.54
m_ctrl	DCs	Ifitm2	3.54
m_ctrl	DCs	Hdc	3.5
m_ctrl	DCs	Ltf	3.48
m_ctrl	DCs	Pglyrp1	3.42
m_ctrl	DCs	Anxa1	3.33
m_ctrl	DCs	S100a6	3.32
m_ctrl	DCs	Ifitm1	3.22
m_ctrl	DCs	Wfdc17	3.12
m_ctrl	DCs	Srgn	3.01
m_ctrl	DCs	Fxyd5	3.01
m_ctrl	DCs	Anxa2	2.95
m_ctrl	DCs	Lrg1	2.73
m_ctrl	DCs	Gsr	2.6
m_ctrl	DCs	Ccl6	2.48
m_ctrl	DCs	Ifitm6	2.47
m_ctrl	DCs	Cd52	2.44
m_ctrl	DCs	Cxcl2	2.31
m_ctrl	Mo	Plac8	3.34
m_ctrl	Mo	Lyz2	3.02
m_ctrl	Mo	Ifitm3	3.01
m_ctrl	Mo	Crip1	2.88
m_ctrl	Mo	Ifitm2	2.61
m_ctrl	Mo	Lgals3	2.54
m_ctrl	Mo	Tmsb10	2.42
m_ctrl	Mo	S100a6	2.33
m_ctrl	Mo	Fxyd5	2.27
m_ctrl	Mo	Ms4a6c	2.26
m_ctrl	Mo	Ifitm6	2.17
m_ctrl	Mo	Cebpb	2.15
m_ctrl	Mo	Ifi27l2a	2.1
m_ctrl	Mo	Chil3	2.05
m_ctrl	Mo	Napsa	2.01
m_ctrl	Mo	Smpdl3a	1.88
m_ctrl	Mo	Ms4a4c	1.86
m_ctrl	Mo	Cd74	1.83
m_ctrl	Mo	Gpx1	1.82
m_ctrl	Mo	Cybb	1.8
m_ctrl	Mo	Ccr2	1.8
m_ctrl	Mo	Sirpb1c	1.79
m_ctrl	Mo	Metrnl	1.79
m_ctrl	Mo	Msrb1	1.78
m_ctrl	Mo	Pglyrp1	1.77
m_ctrl	Mo	Ear2	1.76
m_ctrl	Mo	Gsr	1.76
m_ctrl	Mo	Anxa2	1.75
m_ctrl	Mo	Hp	1.74
m_ctrl	Mo	Ly6c2	1.71
m_ctrl	pre-MG	Ccl4	2.62
m_ctrl	pre-MG	Id2	2.06
m_ctrl	pre-MG	Ccl3	1.98
m_ctrl	pre-MG	Lgals3	1.78
m_ctrl	pre-MG	Cd83	1.6
m_ctrl	pre-MG	Lpl	1.49
m_ctrl	pre-MG	Cd63	1.45
m_ctrl	pre-MG	C5ar1	1.43
m_ctrl	pre-MG	Cstb	1.23
m_ctrl	pre-MG	Csf1	1.17
m_ctrl	pre-MG	Mt1	1.17
m_ctrl	pre-MG	Cxcl16	1.15
m_ctrl	pre-MG	Gpr84	1.11
m_ctrl	pre-MG	Mif	1.09
m_ctrl	pre-MG	Plaur	1.07
m_ctrl	pre-MG	Cd9	1.07
m_ctrl	pre-MG	Tlr2	1.06
m_ctrl	pre-MG	Slc15a3	1.04
m_ctrl	pre-MG	Tnf	1.02
m_ctrl	pre-MG	Cadm1	1.02
m_ctrl	pre-MG	Plek	1
m_ctrl	pre-MG	Ctsb	0.98
m_ctrl	pre-MG	Spp1	0.96
m_ctrl	pre-MG	Ninj1	0.96
m_ctrl	pre-MG	Thbs1	0.96
m_ctrl	pre-MG	Gadd45b	0.94
m_ctrl	pre-MG	Pkm	0.93
m_ctrl	pre-MG	Sdc4	0.92
m_ctrl	pre-MG	Cst7	0.91
m_ctrl	pre-MG	Nfkbia	0.9

## Sheet: male tumor
Supplementary Data 1. List of the up to top 30 differentially expressed genes per cluster based on log2 fold change. Lower number of genes means that less than 30 genes were called differentially expressed. Each sheet correspond to individual condition.
condition	cluster	Gene.name	avg_logFC
m_tumor	MG1	P2ry12	1.18
m_tumor	MG1	Fcrls	1.18
m_tumor	MG1	Gpr34	1.08
m_tumor	MG1	Ecscr	1.04
m_tumor	MG1	Ltc4s	0.97
m_tumor	MG1	Sox4	0.83
m_tumor	MG1	Slc2a5	0.81
m_tumor	MG1	Tmem119	0.79
m_tumor	MG1	Olfml3	0.78
m_tumor	MG1	Sparc	0.77
m_tumor	MG1	Pmp22	0.7
m_tumor	MG1	Syngr1	0.68
m_tumor	MG1	Ctsd	0.65
m_tumor	MG1	Serpine2	0.62
m_tumor	MG1	Ldhb	0.62
m_tumor	MG1	Fscn1	0.59
m_tumor	MG1	Lrba	0.56
m_tumor	MG1	Cd81	0.56
m_tumor	MG1	Ctsl	0.56
m_tumor	MG1	Ifi27	0.54
m_tumor	MG1	Pros1	0.5
m_tumor	MG1	Cd9	0.5
m_tumor	MG1	Crybb1	0.49
m_tumor	MG1	Bmp2k	0.47
m_tumor	MG1	Tmem37	0.45
m_tumor	MG1	Lag3	0.45
m_tumor	MG1	Thrsp	0.44
m_tumor	MG1	Tmem176b	0.44
m_tumor	MG1	Upk1b	0.42
m_tumor	MG1	Cadm1	0.42
m_tumor	MG7	Ccl12	1.5
m_tumor	MG7	H2-Oa	0.91
m_tumor	MG7	Cst7	0.79
m_tumor	MG7	Lgals3bp	0.77
m_tumor	MG7	Gm4951	0.76
m_tumor	MG7	Cd81	0.67
m_tumor	MG7	Ly86	0.67
m_tumor	MG7	Lag3	0.64
m_tumor	MG7	Crybb1	0.64
m_tumor	MG7	C4b	0.59
m_tumor	MG7	Cd180	0.57
m_tumor	MG7	Cd9	0.56
m_tumor	MG7	Lap3	0.52
m_tumor	MG7	Serpine2	0.51
m_tumor	MG7	Timp2	0.5
m_tumor	MG7	Ctsb	0.47
m_tumor	MG7	Spp1	0.47
m_tumor	MG7	Ctsd	0.46
m_tumor	MG7	Ldhb	0.43
m_tumor	MG7	Ctsl	0.43
m_tumor	MG7	Hcar2	0.41
m_tumor	MG7	Olfml3	0.41
m_tumor	MG7	Tor3a	0.39
m_tumor	MG7	Tmem119	0.39
m_tumor	MG7	Sparc	0.38
m_tumor	MG7	Gpr84	0.36
m_tumor	MG7	Cryba4	0.36
m_tumor	MG7	Ccl3	0.36
m_tumor	MG7	Bhlhe41	0.35
m_tumor	MG7	Sdf2l1	0.35
m_tumor	intMoM	Ly6i	2.9
m_tumor	intMoM	Ly6c2	2.79
m_tumor	intMoM	Lgals3	2.22
m_tumor	intMoM	Plac8	2.15
m_tumor	intMoM	Cfb	2.08
m_tumor	intMoM	Ms4a4c	2.06
m_tumor	intMoM	AW112010	2.02
m_tumor	intMoM	Tgfbi	1.96
m_tumor	intMoM	Cyp4f18	1.88
m_tumor	intMoM	Arg1	1.85
m_tumor	intMoM	Cstb	1.81
m_tumor	intMoM	Ms4a6c	1.8
m_tumor	intMoM	Ass1	1.74
m_tumor	intMoM	Il1b	1.71
m_tumor	intMoM	AA467197	1.7
m_tumor	intMoM	Il1rn	1.68
m_tumor	intMoM	Lyz2	1.64
m_tumor	intMoM	Irf7	1.6
m_tumor	intMoM	Prdx5	1.58
m_tumor	intMoM	Gpnmb	1.56
m_tumor	intMoM	Cebpb	1.56
m_tumor	intMoM	Capg	1.56
m_tumor	intMoM	Ifitm3	1.55
m_tumor	intMoM	Ly6a	1.53
m_tumor	intMoM	Sirpb1c	1.52
m_tumor	intMoM	Fth1	1.51
m_tumor	intMoM	Sod2	1.5
m_tumor	intMoM	Msrb1	1.48
m_tumor	intMoM	Fxyd5	1.45
m_tumor	intMoM	Prdx6	1.45
m_tumor	MG2	Jun	2
m_tumor	MG2	Egr1	1.84
m_tumor	MG2	Ier2	1.61
m_tumor	MG2	Klf2	1.61
m_tumor	MG2	Jund	1.52
m_tumor	MG2	Rhob	1.34
m_tumor	MG2	Btg2	1.33
m_tumor	MG2	Ier5	1.28
m_tumor	MG2	Fos	1.26
m_tumor	MG2	Dusp1	1.15
m_tumor	MG2	Atf3	1.09
m_tumor	MG2	Junb	1.07
m_tumor	MG2	Dnajb1	1
m_tumor	MG2	Zfp36	0.96
m_tumor	MG2	Nfkbia	0.93
m_tumor	MG2	Cited2	0.9
m_tumor	MG2	Ccl3	0.9
m_tumor	MG2	Tsc22d3	0.89
m_tumor	MG2	Ccl4	0.89
m_tumor	MG2	Ppp1r15a	0.8
m_tumor	MG2	Sgk1	0.75
m_tumor	MG2	Gm26532	0.71
m_tumor	MG2	Klf6	0.67
m_tumor	MG2	Il1a	0.65
m_tumor	MG2	Fosb	0.6
m_tumor	MG2	Gadd45g	0.59
m_tumor	MG2	Icam1	0.56
m_tumor	MG2	Tagap	0.5
m_tumor	MG2	Socs3	0.49
m_tumor	MG2	Nfkbiz	0.49
m_tumor	MΦ	Ccl17	2.8
m_tumor	MΦ	Ccr7	2.75
m_tumor	MΦ	Crip1	2.63
m_tumor	MΦ	Tmem123	2.63
m_tumor	MΦ	Ccl22	2.47
m_tumor	MΦ	Lsp1	2.31
m_tumor	MΦ	Ccl5	2.08
m_tumor	MΦ	Serpinb6b	2.02
m_tumor	MΦ	Cd200	2.01
m_tumor	MΦ	Glipr2	1.97
m_tumor	MΦ	Marcksl1	1.96
m_tumor	MΦ	Anxa2	1.95
m_tumor	MΦ	Ccnd2	1.88
m_tumor	MΦ	Calm1	1.86
m_tumor	MΦ	Serpinb9	1.81
m_tumor	MΦ	Bcl2a1d	1.77
m_tumor	MΦ	Fscn1	1.75
m_tumor	MΦ	Syngr2	1.74
m_tumor	MΦ	Ramp3	1.74
m_tumor	MΦ	Cd209a	1.63
m_tumor	MΦ	S100a11	1.61
m_tumor	MΦ	Traf1	1.61
m_tumor	MΦ	Il4i1	1.61
m_tumor	MΦ	Socs2	1.6
m_tumor	MΦ	Actg1	1.6
m_tumor	MΦ	Pkib	1.58
m_tumor	MΦ	Cnn2	1.58
m_tumor	MΦ	Rps27l	1.57
m_tumor	MΦ	S100a6	1.55
m_tumor	MΦ	Relb	1.52
m_tumor	BAM	Pf4	3.65
m_tumor	BAM	Ccl8	3.18
m_tumor	BAM	Apoe	3.03
m_tumor	BAM	Ccl7	2.52
m_tumor	BAM	Mrc1	2.41
m_tumor	BAM	Dab2	2.13
m_tumor	BAM	Ms4a7	1.93
m_tumor	BAM	F13a1	1.88
m_tumor	BAM	Cd209f	1.75
m_tumor	BAM	Folr2	1.68
m_tumor	BAM	Ccl24	1.65
m_tumor	BAM	Clec10a	1.64
m_tumor	BAM	Wfdc17	1.63
m_tumor	BAM	Klf2	1.63
m_tumor	BAM	Mgl2	1.54
m_tumor	BAM	Fos	1.51
m_tumor	BAM	Mt1	1.51
m_tumor	BAM	Gas6	1.49
m_tumor	BAM	Dusp1	1.46
m_tumor	BAM	Tslp	1.45
m_tumor	BAM	Cbr2	1.42
m_tumor	BAM	Stab1	1.38
m_tumor	BAM	Cd14	1.38
m_tumor	BAM	Vcam1	1.37
m_tumor	BAM	Lyz2	1.33
m_tumor	BAM	Clec4n	1.29
m_tumor	BAM	Cxcl2	1.29
m_tumor	BAM	Ier2	1.27
m_tumor	BAM	Pltp	1.23
m_tumor	BAM	Fcgrt	1.22
m_tumor	MG8	Stmn1	2.4
m_tumor	MG8	Pclaf	1.62
m_tumor	MG8	Hmgb2	1.58
m_tumor	MG8	Top2a	1.55
m_tumor	MG8	Birc5	1.48
m_tumor	MG8	Hist1h2ap	1.44
m_tumor	MG8	Tubb5	1.39
m_tumor	MG8	Ube2c	1.34
m_tumor	MG8	Rrm2	1.32
m_tumor	MG8	Hmgn2	1.31
m_tumor	MG8	Tuba1b	1.28
m_tumor	MG8	Cks1b	1.23
m_tumor	MG8	H2afz	1.23
m_tumor	MG8	H2afx	1.21
m_tumor	MG8	Pbk	1.18
m_tumor	MG8	Ube2s	1.16
m_tumor	MG8	Cdk1	1.15
m_tumor	MG8	Smc2	1.15
m_tumor	MG8	Nusap1	1.07
m_tumor	MG8	Smc4	1.07
m_tumor	MG8	Ccl12	1.06
m_tumor	MG8	Ngp	1.05
m_tumor	MG8	H2afv	1.04
m_tumor	MG8	Tk1	0.97
m_tumor	MG8	Cst7	0.97
m_tumor	MG8	Ccnb1	0.95
m_tumor	MG8	Spc24	0.95
m_tumor	MG8	Cenpa	0.93
m_tumor	MG8	Cdca8	0.93
m_tumor	MG8	Cks2	0.93
m_tumor	Mo	Cxcl10	2.76
m_tumor	Mo	Wfdc17	2.21
m_tumor	Mo	Ifit1	2.12
m_tumor	Mo	Lyz2	2.06
m_tumor	Mo	Rsad2	2.06
m_tumor	Mo	Ifitm6	2.05
m_tumor	Mo	Ifi203	2.03
m_tumor	Mo	Ifitm2	1.99
m_tumor	Mo	Ifi205	1.91
m_tumor	Mo	Mndal	1.87
m_tumor	Mo	Smpdl3a	1.76
m_tumor	Mo	S100a6	1.71
m_tumor	Mo	Crip1	1.69
m_tumor	Mo	Plac8	1.69
m_tumor	Mo	Samhd1	1.68
m_tumor	Mo	Ifi47	1.67
m_tumor	Mo	S100a4	1.67
m_tumor	Mo	Ifit3	1.63
m_tumor	Mo	Slfn5	1.63
m_tumor	Mo	Ifi211	1.59
m_tumor	Mo	Ifi209	1.58
m_tumor	Mo	Tmsb10	1.53
m_tumor	Mo	Clec4a1	1.53
m_tumor	Mo	Ccl9	1.51
m_tumor	Mo	Cybb	1.51
m_tumor	Mo	Srgn	1.5
m_tumor	Mo	Anxa1	1.49
m_tumor	Mo	Chil3	1.49
m_tumor	Mo	Ccl6	1.48
m_tumor	Mo	Socs1	1.48
m_tumor	NKT	Gzmb	3.62
m_tumor	NKT	Nkg7	3.49
m_tumor	NKT	Ms4a4b	3.37
m_tumor	NKT	Ccl4	2.51
m_tumor	NKT	Trbc2	2.42
m_tumor	NKT	Xcl1	2.38
m_tumor	NKT	Il2rb	2.32
m_tumor	NKT	Gimap4	2.22
m_tumor	NKT	Ccl5	2.18
m_tumor	NKT	Klra9	2.06
m_tumor	NKT	Bcl2	1.98
m_tumor	NKT	Klre1	1.96
m_tumor	NKT	Trbc1	1.87
m_tumor	NKT	Cd3d	1.87
m_tumor	NKT	Klrk1	1.86
m_tumor	NKT	Gimap1	1.86
m_tumor	NKT	Ctla2a	1.85
m_tumor	NKT	Cd2	1.84
m_tumor	NKT	Ncr1	1.83
m_tumor	NKT	Klra4	1.73
m_tumor	NKT	Gimap6	1.71
m_tumor	NKT	Crem	1.7
m_tumor	NKT	Serpinb9	1.69
m_tumor	NKT	Cd3g	1.64
m_tumor	NKT	Tnfrsf9	1.63
m_tumor	NKT	Tnfrsf4	1.63
m_tumor	NKT	Ccnd2	1.61
m_tumor	NKT	Ltb	1.61
m_tumor	NKT	Gimap5	1.6
m_tumor	NKT	Lgals1	1.55
m_tumor	NK	Ttr	5.72
m_tumor	NK	Clu	2.86
m_tumor	NK	Aldoc	2.85
m_tumor	NK	Enpp2	2.75
m_tumor	NK	Mt3	2.67
m_tumor	NK	Ptn	2.6
m_tumor	NK	Dbi	2.59
m_tumor	NK	Ptgds	2.4
m_tumor	NK	Bsg	2.39
m_tumor	NK	Sparcl1	2.34
m_tumor	NK	Cpe	2.21
m_tumor	NK	Car2	2.21
m_tumor	NK	Mt1	2.16
m_tumor	NK	Chchd10	2.14
m_tumor	NK	Prnp	2.08
m_tumor	NK	Cryab	1.98
m_tumor	NK	Gstm1	1.98
m_tumor	NK	Pltp	1.84
m_tumor	NK	Plpp3	1.83
m_tumor	NK	Tsc22d1	1.81
m_tumor	NK	Crip2	1.8
m_tumor	NK	Tuba1a	1.77
m_tumor	NK	Mt2	1.73
m_tumor	NK	Gstm5	1.72
m_tumor	NK	Ndrg2	1.71
m_tumor	NK	Aplp1	1.71
m_tumor	NK	Gpm6b	1.69
m_tumor	NK	Gpr37l1	1.65
m_tumor	NK	Fxyd1	1.62
m_tumor	NK	Flt1	1.59
m_tumor	B-cells	Igkc	4.75
m_tumor	B-cells	Ly6d	3.74
m_tumor	B-cells	Iglc3	2.94
m_tumor	B-cells	Cd79a	2.79
m_tumor	B-cells	H2-DMb2	2.69
m_tumor	B-cells	Ltb	2.67
m_tumor	B-cells	Iglc2	2.49
m_tumor	B-cells	Pkib	2.25
m_tumor	B-cells	Ms4a1	2.24
m_tumor	B-cells	Cd79b	2.23
m_tumor	B-cells	Rac2	1.94
m_tumor	B-cells	Ighd	1.89
m_tumor	B-cells	Mndal	1.83
m_tumor	B-cells	Selenow	1.77
m_tumor	B-cells	Gimap1	1.74
m_tumor	B-cells	Swap70	1.69
m_tumor	B-cells	Ebf1	1.67
m_tumor	B-cells	Ighm	1.62
m_tumor	B-cells	Cd69	1.61
m_tumor	B-cells	Tnfrsf13c	1.6
m_tumor	B-cells	Cd19	1.51
m_tumor	B-cells	Il2rg	1.5
m_tumor	B-cells	Eef1g	1.46
m_tumor	B-cells	Serpina3g	1.45
m_tumor	B-cells	Napsa	1.44
m_tumor	B-cells	Rps19	1.42
m_tumor	B-cells	Ppdpf	1.39
m_tumor	B-cells	Rpl12	1.38
m_tumor	B-cells	Gm8369	1.36
m_tumor	B-cells	Stk17b	1.35
m_tumor	DCs	S100a8	6.76
m_tumor	DCs	S100a9	6.15
m_tumor	DCs	Retnlg	5.8
m_tumor	DCs	Ngp	5.45
m_tumor	DCs	Camp	5.3
m_tumor	DCs	Ltf	3.69
m_tumor	DCs	Wfdc21	3.63
m_tumor	DCs	G0s2	3.6
m_tumor	DCs	Slpi	3.51
m_tumor	DCs	S100a11	3.18
m_tumor	DCs	Pglyrp1	3.03
m_tumor	DCs	Lcn2	2.99
m_tumor	DCs	Hp	2.95
m_tumor	DCs	Anxa1	2.95
m_tumor	DCs	Hdc	2.79
m_tumor	DCs	Mmp8	2.68
m_tumor	DCs	Ifitm6	2.64
m_tumor	DCs	Mcemp1	2.53
m_tumor	DCs	Il1b	2.45
m_tumor	DCs	Chil3	2.41
m_tumor	DCs	Ccl6	2.41
m_tumor	DCs	Trem3	2.16
m_tumor	DCs	Gsr	2.13
m_tumor	DCs	Hmgb2	2.11
m_tumor	DCs	Mmp9	2.11
m_tumor	DCs	Msrb1	2.09
m_tumor	DCs	Nfkbia	2.07
m_tumor	DCs	Il1r2	1.96
m_tumor	DCs	S100a6	1.94
m_tumor	DCs	Clec4e	1.75
m_tumor	T-cells	Ly6d	4.29
m_tumor	T-cells	Rnase6	2.59
m_tumor	T-cells	Cd8b1	2.53
m_tumor	T-cells	Napsa	2.41
m_tumor	T-cells	Ccr9	2.27
m_tumor	T-cells	Lgals1	2.18
m_tumor	T-cells	Ccnd2	2.15
m_tumor	T-cells	Gm21762	2.05
m_tumor	T-cells	Klk1	2.04
m_tumor	T-cells	Sub1	2.04
m_tumor	T-cells	Atp1b1	2.04
m_tumor	T-cells	Jaml	1.98
m_tumor	T-cells	Ly6c2	1.96
m_tumor	T-cells	Dnajc7	1.95
m_tumor	T-cells	Apod	1.94
m_tumor	T-cells	Smim5	1.91
m_tumor	T-cells	Igkc	1.78
m_tumor	T-cells	Sct	1.77
m_tumor	T-cells	Iglc3	1.69
m_tumor	T-cells	Sell	1.67
m_tumor	T-cells	Gm5547	1.66
m_tumor	T-cells	Cnp	1.64
m_tumor	T-cells	Tagln2	1.63
m_tumor	T-cells	Ly6a	1.61
m_tumor	T-cells	Rac2	1.58
m_tumor	T-cells	Rasgrp2	1.57
m_tumor	T-cells	Cd8a	1.54
m_tumor	T-cells	Irf8	1.51
m_tumor	T-cells	Bcl11a	1.5
m_tumor	T-cells	Plac8	1.5
